# Supplementary material for: Mechanical force regulates ligand binding and function of PD-1
Source: Nat Commun. 2024 Sep 27;15:8339. doi: 10.1038/s41467-024-52565-2 (PMC11437077; doi:10.1038/s41467-024-52565-2)
Supplement: Supplementary file 8 — Source data [file 41467_2024_52565_MOESM8_ESM.xlsx]

## Sheet: Fig.1b
Plain			PD-1
antiCD3 + SA	antiCD3 + PD-L1 Tet	antiCD3 + PD-L2 Tet	antiCD3 + SA	antiCD3 + PD-L1 Tet	antiCD3 + PD-L2 Tet
1.01724	1.22414	1.17816	1.00526	0.921053	0.973684
0.982759	1.21264	1.23563	0.994737	1.0579	1.03684
1	1.21127	1.12676	0.987261	1.10191	1.08917
1	1.07042	1.21127	1.01274	1	1.03822

## Sheet: Fig.1c
Plain			PD-1
antiCD3 + SA	antiCD3 + PD-L1 Tet	antiCD3 + PD-L2 Tet	antiCD3 + SA	antiCD3 + PD-L1 Tet	antiCD3 + PD-L2 Tet
1.00175	0.970932	1.03781	0.931179	0.948833	0.971424
0.998252	1.08983	1.05923	1.06882	0.96544	0.90784
1.01583	1.2227	0.972096	1.02767	1.06914	1.03146
0.98417	1.14999	1.0821	0.972327	1.12881	1.03885

## Sheet: Fig.1e
Plain			PD-1
antiCD3 + SA bead	antiCD3 + PD-L1 bead	antiCD3 + PD-L2 bead	antiCD3 + SA bead	antiCD3 + PD-L1 bead	antiCD3 + PD-L2 bead
1.01429	0.97619	1.10952	0.985294	0.622549	0.622549
0.985714	1.01429	0.966667	1.01471	0.661765	0.622549
1.06742	0.820225	1.06742	1	0.61194	0.562189
0.932584	0.988764	0.966292	1	0.59204	0.542289

## Sheet: Fig.1f
Plain			PD-1
antiCD3 + SA bead	antiCD3 + PD-L1 bead	antiCD3 + PD-L2 bead	antiCD3 + SA bead	antiCD3 + PD-L1 bead	antiCD3 + PD-L2 bead
0.869511	1.10987	0.938133	0.925768	0.48453	0.493058
1.13049	1.21156	1.03378	1.07423	0.460042	0.360118
0.958122	0.715493	0.670047	1.01021	0.464559	0.405714
1.04188	0.951362	0.824038	0.989787	0.437082	0.346383

## Sheet: Fig.1I
antiCD3 + SA bead		antiCD3 + PD-L1 bead		antiCD3 + PD-L2 bead
No PEG	[PEG]24	No PEG	[PEG]24	No PEG	[PEG]24
1.00592	0.976471	0.390533	0.6	0.697842	0.623529
0.994083	1.02353	0.402367	0.470588	0.693046	0.642353
1.00959	0.985882	0.645084	0.670588	0.615942	0.722222
0.990408	1.01412	0.664269	0.684706	0.536232	0.674603
1	0.865079	0.565217	0.84127	0.546816	0.633452
1	1.13492	0.5	0.801587	0.47191	0.562278
1.00375	1.00356	0.501873	0.469751	0.706714	0.747253
0.996255	0.996441	0.486891	0.55516	0.636042	0.630037
1.0106	1.04029	0.579505	0.710623
0.989399	0.959707	0.636042	0.673993

## Sheet: Fig.1J
antiCD3 + SA bead		antiCD3 + PD-L1 bead		antiCD3 + PD-L2 bead
No PEG	[PEG]24	No PEG	[PEG]24	No PEG	[PEG]24
1.10882	0.970766	0.492625	0.650061	0.718279	0.815397
0.891183	1.02923	0.346116	0.74174	0.779366	0.832803
1.05418	1.0241	0.771043	0.856736	0.570482	0.684319
0.945823	0.9759	0.777324	0.852887	0.570696	0.729742
0.985786	0.90299	0.605108	0.751198	0.489771	0.53733
1.01421	1.09701	0.533077	0.799133	0.486994	0.586932
0.994076	0.99504	0.449227	0.514581	0.675576	0.769133
1.00592	1.00496	0.42627	0.521081	0.540841	0.678348
1.0998	0.971007	0.687988	0.681472
0.9002	1.02899	0.516216	0.586197

## Sheet: Fig.2c
Bead	BSA	PD-L1	BSA	PD-L2	BSA
Tetramer	-	-	PD-L1	-	PD-L2
	99.3344	13.5317	57.7416	70.2758	73.0338
	88.1381	61.6263	177.18	38.9404	98.5363
	80.9087	33.1428	137.16	16.1489	136.972
	136.702	89.3	145.387	14.189	95.9427
	114.486	94.5813	108.148	99.4517	35.3609
	123.147	38.0367	154.271	75.1228	53.5753
	167.791	34.7623	92.4688	97.574	43.3062
	81.9532	90.6379	112.115	28.6713	51.5919
	99.9212	93.1964	198.047	86.2134	93.5837
	106.341	18.6956	149.917	81.2256	43.4588
	174.715	107.867	130.693	43.0715	144.753
	86.0843	66.1681	150.551	93.5015	58.1524
	81.0143	32.1687	164.329	53.2819	59.326
	104.839	179.445	202.577	60.0771	14.365
	68.3745	94.5226	153.743	39.0108	146.936
	75.8504	41.1468	100.825	13.0153	143.169
	104.451	24.7749	241.999	8.49694	53.7866
	85.9317	54.5729	103.113	58.258	110.671
	96.7994	41.3111	158.954	58.7979	62.6943
	136.15	99.2288	54.1739	16.3953	119.697
	87.6804	127.255	101.881	54.1856	163.754
	153.144	131.562	60.9691	4.16632	73.3272
	64.0791	86.6711	78.6554	44.6911	92.9499
	163.601	81.8828	66.309	13.7195	71.6841
	111.047	41.9448	193.458	15.0926	51.9323
	39.5155	19.0946	177.602	19.6932	130.388
	127.196	124.403	67.4122	39.4098	116
	37.7198	160.961	120.236	36.7457	112.784
	116.035	69.9941	92.457	63.2459	55.9695
	174.316	91.5533	140.599	47.0383	29.3285
	100.555	33.3188	232.68	35.7716	48.4232
	120.483	68.0459	85.8848	62.0488	100.25
	126.163	11.654	225.157	38.4827	82.3875
	94.1822	46.4398	106.165	73.1746	112.655
	130.658	27.263	96.9637	35.8655	132.336
	94.1822	91.8585	159.142	36.4875	50.031
	132.43	188.447	164.047	35.8773	48.0124
	75.1697	75.1932	142.887	53.2115	104.545
	107.773	72.9868	56.7675	69.9237	81.6833
	96.7642	79.8994	95.0155	53.3875	86.988
	81.8711	20.3152	86.3073	60.5348	51.3689
	108.324	170.854	103.829	69.0435	48.8809
	60.6522	191.874	90.544	44.6793	104.181
	55.5939	181.64	150.081	63.6449	148.309
	61.2742	138.685	178.952	44.7498	72.7404
	81.1082	133.662	116.739	83.9131	130.388
	131.339	42.8603	156.419	51.5215	140.763
	107.151	42.1444	166.5	37.3443	128.956
	143.709	17.346	135.693	48.7166	146.572
	135.74	97.3979	115.659	34.0464	100.696
	90.9431	105.132	102.351	20.1157	22.4981
	64.1026	44.7028	71.7663	53.1059	53.8218
	106.47	84.2065	115.612	51.0403	80.3454
	95.0155	103.501	136.96	58.4575	28.9295
	142.981	86.5186	119.896	32.0748	65.6987
	83.2442	36.6519	145.657	32.7672	136.995
	153.825	38.424	185.278	38.3066	55.5352
	186.815	51.9323	94.7573	88.0208	94.5108
	100.719	153.907	98.994	102.738	97.6209
	133.686	178.929	111.728	151.818	159.599
	162.651	77.6695	94.0297	95.7783	102.163
	77.1297	86.1899	111.082	99.8508	105.848
	88.4433	88.6193	104.58	69.6068	61.5207
	131.433	80.4979	98.6772	62.8234	128.346
	155.21	53.3758	199.995	53.6105	85.7205
	130.353	77.4348	71.3203	44.4446	116.211
	117.021	47.2261	123.417	106.059	70.8274
	90.1098	104.651	175.255	50.4183	121.187
	84.5938	69.2782	43.3532	31.7579	149.365
	116.821	71.332	112.279	18.7191	96.1891
	128.593	97.1045	90.0276	42.5669	97.6209
	81.0847	43.2475	168.354	29.6689	94.4052
	90.591	54.5142	131.397	67.8347	86.0961
	80.9908	80.5449	134.026	24.059	98.1608
	125.119	59.373	102.268	106.364	147.582
	77.2353	67.6469	81.3077	47.0853	110.742
	67.1305	149.952	128.663	71.9423	96.8229
	124.32	163.167	99.6982	56.1103	136.057
	89.7812	67.4474	173.495	133.005	85.6736
	117.549	67.8112	102.55	83.831	64.0674
	92.3045	114.31	85.298	55.1127	91.3421
	114.286	118.265	108.559	81.7185	67.8464
	14.0481	27.8263	160.984	81.5307	120.483
	121.234	58.1993	94.4991	114.603	124.708
	170.326	44.3977	113.512	103.301	97.7265
	141.514	105.39	57.7768	108.183	97.2454
	136.972	136.62	122.278	76.6368	97.8791
	96.2713	73.5384	101.916	84.2652	116.915
	111.164	110.883	99.264	110.73	104.217
	113.394	59.6546	123.194	73.7849	83.5493
	108.172	70.7687	118.453	11.1845	82.4696
	75.381	136.338	117.255	76.9067	90.0511
	92.2927	95.3793	238.595	34.6684	87.3284
	98.5715	108.934	159.564	67.5648	91.213
	87.7508	121.234	185.477	52.1083	105.754
	134.355	47.4139	184.55	44.1512	87.1171
	194.549	119.802	105.766	113.429	123.311
	57.9411	59.0913	97.7265	55.8521	94.7104
	109.298	125.072	50.0662	70.4049	111.434
	53.7396	121.715	78.0451	73.1746	91.9406
	150.832	138.979	105.836	16.1371	118.687
	154.623	104.451	113.641	114.756	70.5105
	45.9468	116.962	130.47	64.8185	64.3373
	173.507	71.3555	123.558	100.825	83.9836
	156.618	31.7696	69.2548	80.7209	157.428
	140.035	68.445	104.041	113.289	143.321
	117.608	113.981	187.437	42.2617	119.873
	177.497	70.4284	105.156	5.15215	97.4801
		92.4922	80.1341	50.8995	90.4384
		128.581	107.057	46.1464	95.9544
		147.535	130.94	24.3055	108.207
		84.8872	101.67	113.723	139.073
		56.2277		106.036	118.429
		60.8869		101.693	137.453
		159.341		1.44354	73.3507
		17.6394		4.56534	47.6016
		95.7079		129.555	93.2785
		75.5336			71.4142
					108.066

## Sheet: Fig.2f
Bead	BSA	PD-L1	BSA	PD-L2	BSA
Tetramer	-	-	PD-L1	-	PD-L2
	51.4522	8.91802	6.26892	12.7845	53.4975
	2.08665	1.1179	26.6701	1.89371	3.65573
	1.20854	1.25764	17.833	12.4062	4.46234
	1.18799	9.85925	25.7132	1.5142	41.6066
	1.22778	16.2702	9.96922	13.3443	41.2723
	1.88673	5.77138	9.82884	9.75437	75.8355
	1.39333	9.02094	4.17458	9.28801	26.8241
	3.5288	9.21584	32.355	1.32101	4.40685
	3.1714	12.0773	9.07832	14.0663	4.68433
	31.8757	8.44004	4.51694	2.47508	64.4842
	12.8861	8.08077	11.5974	9.96287	57.8986
	38.3154	8.55481	40.9654	1.04144	39.16
	5.53185	1.10511	4.30364	12.8448	33.7002
	29.2364	10.2327	8.09383	13.1981	6.01724
	8.22767	9.77075	12.237	12.0176	3.78255
	31.2549	1.70619	16.6828	15.082	62.2846
	34.8419	1.73815	6.4447	1.46416	11.4541
	1.25062	1.00859	14.5846	5.24992	11.4
	29.4863	8.08225	12.6305	9.74062	5.37253
	31.7506	1.08372	13.7328	1.65963	9.81981
	45.6458	1	2.0209	18.5737	39.6804
	33.9954	1.03708	27.6101	9.98666	9.28393
	27.3036	10.4828	3.11495	15.5568	47.7655
	4.3435	1.65628	38.6437	10.2079	37.6392
	25.2124	2.21502	21.9357	11.2531	22.6408
	60.7165	1	17.3315	16.3694	57.1838
	28.4046	1.63363	6.35162	13.1274	31.8154
	59.4654	1.91887	33.5627	11.9192	35.9929
	1.03242	17.3106	3.28757	10.7191	42.403
	28.05	1.93215	13.535	1.22575	4.35922
	7.43075	1.81678	31.6834	13.7258	26.5091
	54.5752	11.6661	19.4679	9.13485	4.31619
	4.59872	8.39576	9.24725	4.09592	4.36666
	39.1944	1.4067	7.85849	18.143	30.3465
	54.7972	1.09563	14.8377	2.40951	6.37393
	13.2546	10.6881	9.68145	11.7139	9.65587
	34.5616	14.1984	19.2322	9.9336	6.03121
	37.567	1.75203	2.75285	1.21239	8.17217
	30.1758	1.59192	10.6825		4.13307
	2.71246	9.80885	14.1953		13.4802
	26.6194	1.42055	17.4933		6.9073
	12.9463	1	15.8949		4.90375
	4.42875	1.81228	1.70376		4.39965
	46.9186	1.22588	6.63013		5.0553
	26.3691	1.42874	1.95882		10.6084
	27.72	10.8643	16.6741		4.10503
	44.2274	1.90445	28.1688		8.73432
	7.50052	1.57235	12.2361		8.12002
	49.7888	1.99517	14.1309		4.41554

## Sheet: Fig.2h
Bead	BSA	PD-L1	BSA	PD-L2	BSA
Tetramer	-	-	PD-L1	-	PD-L2
	2.635	1.4425	2.9217	1.0974	1.3666
	2.8794	1.597	1.3742	1.0028	1.0635
	1.3772	1.5018	1.5729	1.3975	1.2313
	2.5024	1.4231	1.6803	1.0288	1.5905
	1.2809	1.8302	1.8666	1.7284	1.1227
	1.2545	1.0986	1.1115	1.3281	2.117
	1.8404	1.0562	1.4507	1.1346	1.0629
	1.6361	1.0811	1.3926	1.0106	1.6193
	2.2138	1.1597	1.6025	2.0914	1.0294
	1.1957	1.0956	1.7457	1.629	1.3107
	1.3437	1.1754	1.4538	1.654	1.9905
	2.8647	1.5021	1.6108	1.1574	2.8206
	4.4301
	2.2507
	1.5444
	1.2989
	1.3391
	1.2687
	2.523
	1.7399
	1.8714
	2.2553
	1.7036
	2.1523

## Sheet: Fig.3c
F1/2	12pN		4pN		4pN
antiPD-1	PD-L1	PD-L2	PD-L1	PD-L2	PD-L1	PD-L2
	36.0533	30.596	54.1856	46.0525	23.0732	20.9607
	42.4964	26.4414	27.04	24.4698	15.8203	10.3278
	60.8047	35.8068	20.6673	27.216	16.1371	18.6017
	34.1873	33.7296	20.8433	50.9464	20.1861	17.4751
	32.955	12.499	54.2208	68.6562	32.7555	18.3905
	33.1662	51.0521	73.5502	42.1091	8.39131	23.4253
	26.0189	18.3787	64.5016	21.301	15.4682	8.67298
	44.2921	36.8983	40.9121	27.2512	25.4321	7.15902
	24.3289	56.9318	47.8481	46.5454	23.883	9.55319
	49.2564	43.0246	29.8214	39.7854	8.10965	45.9938
	52.6364	41.1937	47.6369	70.9447	17.4398	18.2262
	26.6879	87.0701	27.885	12.4637	11.208	24.4932
	22.6037	45.9116	37.6025	41.2524	37.6142	44.4798
	21.3128	53.4932	92.2106	31.9574	10.6916	14.7053
	46.3811	4.36583	55.1714	64.6777	23.7891	20.7494
	48.388	26.6996	39.7854	49.2447	22.193	48.3762
	35.5369	27.5916	31.7931	50.3362	31.3237	8.36784
	35.3139	13.8838	16.6535	37.0744	23.038	22.5333
	35.6191	40.6539	60.3118	28.3192	32.1335	16.8296
	44.6793	24.1412	35.6308	48.0945	26.6527	34.2107
	38.6352	20.5851	34.0112	35.9946	33.8	20.9724
	28.7887	60.7461	33.9056	66.8254	20.8668	33.7061
	28.2723	41.5928	39.6446	37.1917	1.77215	24.2703
	31.887	61.3446	45.2075	29.9857	14.1655	28.0728
	30.5843	45.6065	38.4123	39.7032	17.5807	1.3966
	32.4386	74.759	23.2023	61.6028	21.3949	11.7009
	39.3629	51.5215	20.5969	33.8235	15.7146	5.2343
	30.4904	52.1435	35.5956	41.7688	24.3289	3.16875
	47.719	57.5069	43.7874	18.4844	21.8644	29.751
	34.1051	23.5074	29.129	45.4305	36.5462	31.2063
	42.0739	20.1744	79.6999	36.9218	8.73166	18.2496
	32.7789	60.1123	48.2354	35.8186	19.8105	8.88423
	45.5243	56.8614	68.175	45.806	16.6183	31.218
	22.5803	24.5754	30.0562	43.8344	30.6782	39.7737
	19.6462	37.8959	24.9744	43.3297	24.3876	27.4742
	28.9999	39.6328	23.5426	94.0297	26.7114	10.7268
	63.9735	50.8173	50.3479	61.0043	18.7895	14.8227
	57.2487	46.3459	49.2212	71.8367	27.6268	27.4742
	46.0877	12.3581	27.0517	71.4377	32.908	20.4326
	35.4196	57.8003	8.00402	38.5296	13.7782	31.0185
	32.0748	41.7101	18.0971	35.1731	11.9708	8.97812
	34.6919	43.6348	41.358	15.2687	20.3621	36.6049
	40.5365	45.6417	53.4814	26.9461	13.8134	16.5949
	55.2301	43.7405	70.3345	38.5648	30.373	11.9474
	45.3952	34.7741	52.6364	41.8275	17.3812	6.85389
	54.4555	21.1485	53.6223	48.8574	10.2339	29.1408
	23.9299	34.3751	37.9546	45.9703	20.456	16.0667
	11.6657	32.063	29.0586	23.2727	12.9684	16.7474
	33.4244	55.4883	8.18006	37.8137	7.12381	15.609
	23.0145	85.0633	47.3904	72.6465	23.1788	8.34437
	40.4661	26.7818	18.7778	38.2832	14.8814	11.9826
	21.5475	55.7348	3.35653	27.8263	23.0145	18.4492
	42.7429	48.0007	61.2859	39.0695	29.8449	43.5527
	31.8048	42.8016	39.6798	49.0452	19.3528	15.6207
	41.2993	53.9861	47.8129	36.8279	14.2711	28.5187
	35.6778	48.7752	21.6766	36.1472	22.6155	29.5867
	53.9391	42.0739	37.4147	37.5555	27.3569	27.6033
		15.6912	43.1771		23.3666	23.8243
		25.2796			19.3998
					19.1416

[truncated: 38 more sheets: Fig3d, Fig.4b, Fig.4c, Fig.4d, Fig.4e, Fig.4f, Fig.4g, Fig.5b, Fig.5c, Fig.5d, Fig.5e, Fig.5f, Fig.5g, Fig.5h, Fig.6a, Fig.6b, Fig.6c, Fig.6d, Fig.6f, Fig.6g …]
